# Supplementary material for: Willingness to share information on social media: a systematic literature review (2020–2024)
Source: Front Psychol. 2025 Jun 4;16:1567506. doi: 10.3389/fpsyg.2025.1567506 (PMC12174407; doi:10.3389/fpsyg.2025.1567506)
Supplement: Supplementary file 1 [file Supplementary_file_1.xlsx]

## Sheet: Sheet1
Index	Title	1. Abstract and title	2. Introduction and aim	3. Method and data	4. Sampling	5. Data analysis	6. Ethics and bias	7. Findings/results	8. Transferability/generalizability	9. Implications and usefulness	Total score
1	“In this together”: on the antecedents and implications of crowdfunding community identification and trust	4	4	3	3	4	3	4	3	4	32
2	Research on user donation and information sharing in textile crowdfunding	3	3	4	3	4	3	3	2	3	28
3	Bonding and bridging social capital as predictors of information sharing intention and behavior among Pakistani Facebook users	3	4	4	3	4	2	3	2	3	28
4	Can do and reason to: when are proactive employees willing to share negative information?	3	4	4	3	4	2	3	2	3	28
5	Examining gender differences in people’s information-sharing decisions on social networking sites	3	4	4	3	4	2	3	2	3	28
6	EXPLORING THE EFFECTS OF SENSE OF MEMBERSHIP ON INFORMATION SHARING IN VIRTUAL COMMUNITIES	3	4	4	3	4	2	3	2	3	28
7	Exploring the Information-Sharing Intention on Social Networking Sites	3	4	4	3	4	2	3	2	3	28
8	Gaming with health misinformation: a social capital-based study of corrective information sharing factors in social media	3	4	4	3	4	2	3	2	3	28
9	How do users select the content they share on social media: flow theory perspective	3	4	4	3	4	2	3	2	3	28
10	How event information is trusted and shared on social media: a uses and gratification perspective	3	3	4	3	4	2	3	2	3	27
11	How the strength of social ties influences users’ information sharing and purchase intentions	3	4	4	3	4	2	3	2	3	28
12	Information-Sharing Behaviors Among Sports Fans Using #Hashtags	3	4	4	3	4	2	3	2	3	28
13	Intention to share: the relationship between cybersecurity behaviour and sharing specific content in Facebook	3	4	4	3	4	2	3	2	3	28
14	Investigating the Relationships Among LINE Users’ Concerns, Motivations for Information Sharing Intention and Information Sharing Behavior	3	4	4	3	4	2	3	2	3	28
15	Is That Insta Worthy? Predicting Content Sharing Behavior on Social Media Through Interpersonal Goals	3	4	4	3	4	2	3	2	3	28
16	Message self and social relevance increases intentions to share content: Correlational and causal evidence from six studies	3	4	4	3	4	2	3	2	3	28
17	Others’ fortune in online vs offline settings: how envy affects people’s intention to share information	3	4	3	2	4	2	3	2	3	26
18	Predicting intention to share information on commercial websites based on personality traits	3	4	4	3	4	2	3	2	3	28
19	Predictors of Online News-Sharing Intention in the U.S and South Korea: An Application of the Theory of Reasoned Action	3	4	4	3	4	2	3	2	3	28
20	Propagation of informationsharing in social media: the perspective of intrinsic and extrinsic cues	3	4	4	3	4	2	3	2	3	28
21	Public and Private Information Sharing under “New Normal” of COVID-19: Understanding the Roles of Habit and Outcome Expectation	3	4	4	3	4	2	3	2	3	28
22	Social isolation and social anxiety as drivers of generation Z's willingness to share personal information on social media	3	4	4	3	4	2	3	2	3	28
23	The secret to successful evocative messages: Anger takes the lead in information sharing over anxiety	3	4	4	3	4	3	4	3	4	32
24	Understanding Social Media Information Sharing in Individuals with Depression: Insights from the Elaboration Likelihood Model and Schema Activation Theory	3	4	4	3	4	3	4	2	4	31
25	Understanding viewers’ information-sharing in live-streaming based on a motivation perspective	3	4	4	3	4	2	3	2	3	28
26	Users’ unverified information-sharing behavior on social media: The role of reasoned and social reactive pathways	3	4	4	3	4	2	3	2	3	28
27	What type of purchase do you prefer to share on social networking sites: Experiential or material?	3	4	4	3	4	3	4	2	3	30
28	When we seek and share information about mental illness: The impact of threat appraisal, negative emotions, and efficacy	3	4	4	3	4	3	3	2	3	29
29	Why do We Share Information? Explaining Information Sharing Behavior through a New Conceptual Model between Sharer to Receiver within SNS	3	4	4	3	4	3	4	2	3	30
30	Does disseminating (mis)information restore social connection during a global pandemic?	3	4	4	3	4	3	4	2	3	30
31	Moral leniency towards belief-consistent disinformation may help explain its spread on social media	3	4	4	3	4	3	3	2	3	29
32	Pausing to consider why a headline is true or false can help reduce the sharing of false news	3	4	4	3	4	3	4	2	3	30
33	Sharing of misinformation during COVID-19 pandemic: Applying the Theory of Planned Behavior with the integration of perceived severity.	3	4	4	3	4	3	4	2	3	30
34	The impact of emotional vs rational message framing on social media users’ detection and sharing of misinformation: an experimental study	3	4	4	3	4	3	4	2	3	30
35	Think before you Share: Beliefs and emotions that shaped COVID-19 (Mis)information vetting and sharing intentions among WhatsApp users in the United Kingdom	3	4	4	3	4	3	4	2	3	30
36	What If Unmotivated Is More Dangerous? The Motivation-Contingent Effectiveness of Misinformation Correction on Social Media	3	4	4	3	4	3	4	2	3	30
37	Diffusion of COVID-19 misinformation: Mechanisms for threat- and efficacy-related misinformation diffusion	4	4	4	3	4	3	4	2	4	32
38	Fighting COVID-19 Misinformation on Social Media: Experimental Evidence for a Scalable Accuracy-Nudge Intervention	4	4	4	3	4	3	4	2	4	32
39	Mitigating theinfluence ofmessage features onhealth misinformation sharing intention insocial media: Experimental evidence for accuracy-nudge intervention	4	4	4	3	4	3	4	2	4	32
40	Understanding health misinformation sharing among the middle-aged or above in China: roles of social media health information seeking, misperceptions and information processing predispositions	4	4	4	3	4	3	4	2	4	32
41	Differential effects of digital media platforms on climate change risk information-sharing intention: A moderated mediation model	4	4	4	3	4	3	4	2	4	32
42	How does social presence influence public crisis information sharing intention? Situational pressure perspective	4	4	4	3	4	3	4	2	4	32
43	How risk messages influence tourist processing and sharing: The role of emojis	4	4	4	3	4	3	4	2	4	32
44	Seeking and Sharing Information about Transboundary Air Pollution in Singapore: Effects of Own and Others’ Information Insufficiency	4	4	4	3	4	3	4	2	4	32
45	The Impact of Personal, Environmental, and Information Platform Factors on Disaster Information Sharing on Twitter	4	4	4	3	4	3	4	2	4	32
46	The media risk of infodemic in public health emergencies: Consequences and mitigation approaches	4	4	4	4	4	3	4	3	4	34
47	Understanding social media users’ engagement intention toward emergency information: the role of experience and information usefulness in a reciprocity framework	4	4	4	4	4	3	4	3	4	34
48	What motivates information sharing about disaster victims on social media? Exploring the role of compassion, sadness, expectancy violation, and enjoyment	4	4	4	4	4	3	4	3	4	34
49	Accuracy-sensitisation promotes the sharing of pro- (but not anti-) vaccine information	4	4	4	4	4	3	4	3	4	34
50	Configuration Path Study of Influencing Factors on Health Information-Sharing Behavior among Users of Online Health Communities: Based on SEM and fsQCA Methods	4	4	4	4	4	3	4	3	4	34
51	Determinants of information diffusion in online communication on vaccination: The benefits of visual displays	4	4	4	4	4	3	4	3	4	34
52	Exploring Influence Factors of WeChat Users’ Health Information Sharing Behavior: Based on an Integrated Model of TPB, UGT and SCT	4	4	4	4	4	3	4	3	4	34
53	Health information seeking and sharing behavior of young adults on social media in Pakistan	4	4	4	4	4	3	4	3	4	34
54	“My People Already Know That”: The Imagined Audience and COVID-19 Health Information Sharing Practices on Social Media	4	4	4	3	4	3	4	3	4	33
55	Promoting users’ intention to share online health articles on social media: The role of confirmation bias	4	4	4	3	4	3	4	3	4	33
56	Source Trust and COVID-19 Information Sharing: The Mediating Roles of Emotions and Beliefs About Sharing	4	4	4	3	4	3	4	3	4	33
57	Students' Intention to Share Information Via Social Media: A Case Study of Covid-19 Pandemic	4	4	4	4	4	3	4	3	4	34
58	The role of social influencers for effective public health communication	4	4	4	3	4	3	3	2	4	31
59	Understanding Knowledgeable Workers’ Behavior Toward COVID-19 Information Sharing Through WhatsApp in Pakistan	4	4	4	3	4	3	3	3	4	32
60	Understanding older adults’ intention to share health information on social media: the role of health belief and information processing	4	4	4	4	4	3	4	3	4	34
61	Understanding the Facebook Users’ Behavior towards COVID-19 Information Sharing by Integrating the Theory of Planned Behavior and Gratifications	4	4	4	4	4	3	4	3	4	34
62	Understanding the Health Information Sharing Behavior of Social Media Users: An Empirical Study on WeChat	4	4	4	4	4	3	4	3	4	34
63	Users’ health information sharing intention in strong ties social media: context of emerging markets	4	4	4	4	4	3	4	3	4	34
64	Using Two Theories in Exploration of the Health Information Dissusion on Social Media During a Global Health Crisis	4	4	4	4	4	3	4	3	4	34
65	An Investigation of the Influencing Factors of Chinese WeChat Users’ Environmental Information-Sharing Behavior Based on an Integrated Model of UGT, NAM, and TPB	4	4	4	4	4	3	4	3	4	34
66	Understanding people’s participation in online charities: a dual-process approach of trust and empathic concern	4	4	4	4	4	3	4	3	4	34
